# Supplementary material for: Analyzing Sustainable 3D Printing Processes: Mechanical, Thermal, and Crystallographic Insights
Source: Polymers (Basel). 2024 May 10;16(10):1364. doi: 10.3390/polym16101364 (PMC11125246; doi:10.3390/polym16101364)
Supplement: Supplementary file 1 [file polymers-16-01364-s001.zip]

Archive with 1 entries (1 files):
- polymers-2906738-supplementary.pdf
